# Supplementary material for: Citrullination modulates antigen processing and presentation by revealing cryptic epitopes in rheumatoid arthritis
Source: Nat Commun. 2023 Feb 24;14:1061. doi: 10.1038/s41467-023-36620-y (PMC9958131; doi:10.1038/s41467-023-36620-y)
Supplement: Supplementary file 6 — Source Data [file 41467_2023_36620_MOESM6_ESM.xlsx]

## Sheet: Fig. 2d-e
Antigen	Arginine Frequency (%)	PAD2 change score	PAD4 change score
Fibrinogen 𝛼	6.3	56.261	27.7778
Fibrinogen β	5.8	39.0323	14.5631
Fibrinogen 𝛾	2.6	33.5849	0
Vimentin	9.2	53.9634	21.7391
hnRNP A2/B1	7.1	58.6466	42.7938

## Sheet: Fig. 3d
Antigen	RMSD - PAD2	Change Score - PAD2	RMSD - PAD4	Change Score - PAD4
Fibrinogen β	5.899	39.0323	5.943	14.5631
Vimentin	12.163	53.9634	13.964	21.7391
hnRNP A2/B1	17.119	58.6466	26.955	42.7938

## Sheet: Fig. 3e
Antigen	TM Score - PAD2	Change Score - PAD2	TM Score - PAD4	Change Score - PAD4
Fibrinogen β	0.88668	39.0323	0.87782	14.5631
Vimentin	0.75123	53.9634	0.74795	21.7391
hnRNP A2/B1	0.66669	58.6466	0.59935	42.7938

## Sheet: Fig. 5b
Native Repertoire	Cit-dependent Repertoire
19.2	12.1
1.1	55.8
108.7	69.5
57.2	26.2
8.2	57.2
93.3	8.2
	93.3

## Sheet: Fig. 6a
Patient Group	Patient	Created				No Change			Destroyed
		1	2	3	4	5	6	7	8	9	10
ACPA+SE+	BING251	0.07	0	0	0	0	0	0	0.06	0	0
	BING326	0.08	0.08	0.12	0	0.07	0	0	0.03	0.08	0.06
	BING483	0	0	0	0	0.07	0	0.1	0.02	0	0
	BING723	0.02	0.02	0.04	0.01	0.01	0	0	0.02	0.04	0.05
	BING787	0.03	0.05	0.01	0.09	0.01	0.02	0.03	0.05	0.03	0.04
	BING813	0	0.01	0	0	0.03	0	0.03	2.68	0	0
	PCORA101	0.13	0.06	0.21	0.09	0.05	0.02	0.19	0.02	0.07	0.04
	PCORA102	0	0	0	0	0	0.66	0	0	0	0
	PCORA147	0.27	0.08	0.01	0.08	0.03	0.04	0.03	0.04	0	0.03
	PCORA182	0.05	0.08	0.1	0.03	0.01	0.07	0.07	0.07	0.02	0.04
ACPA-SE+	BING079	0.03	0.03	0.09	0	0.06	0.22	0.76	0.52	0	0.1
	BING113	0	0	0	0	0	0	0	0	0.16	0.37
	BING155	0	0	0	0	0	0	0	0	0	0
	BING179	0	0	0.02	0.03	0	0	0	0	0	0
	BING243	0.14	0	0.08	0.25	0.07	0.05	0.14	0.11	0.24	0.05
	PCORA050	0.58	0.04	0.04	0.03	0.23	0	0.69	0.14	0.12	0.03
	PCORA088	0	0	0	0	0	0	0.02	0	0	0
	PCORA125	0	0	0	0.05	0	0.12	0	0	0	0
SE+ HC	LP_022020	0.05	0	0	0	0.03	0	0	0	0	0
	LP_022521	0.01	0	0	0	0	0	0	0	0	0
	LP_031821	0	0	0	0	0.53	0	0	0	0	0
	LP_032119	0	0	0.04	0.03	0	0	0	0	0	0.01
	LP_042921	0	0	0	0	0	0	0	0	0	0
	LP_053019	0	0	0.03	0	0	0.01	0.01	0.3	0	0.08
	LP_061319	0	0	0	0	0	0	0	0	0	0
	LP_071819	0	0	0	0	0	0	0	0	0	0
	LP_120318	0	0	0	0	0	0	0	0	0	0
	LP_120320	0.22	0.03	0	0	0.63	0.91	0	0	0.36	0

## Sheet: Fig. 6d
IFN-g	TNF-a	IL-4	IL-13	IL-17A	IL-22	IL-2	IL-10
0.356933	0.844581	0.896201	1.25101	0	1.16586	0.122422	0.524216
0.566775	0.00742479	0	0	0	1.29748	0	0.317851
0.948383	0.108259	4.54511	0	0	0.755638	0	0.452433
0.837366	0.983829	2.40403	0	7.8406	1.58923	0.751372	2.93609
0.560871	0.829412	2.39729	0	0	1.20261	12.1538	1.18845
0.937776	0.784519	1.61985	0	2.29604	0.74021	1.75793	0.905606
2.7182	0.783889	0.0727903	0.857418	0	1.10858	5.7146	1.43427
0.913134	0.623713	1.3639	4.09468	1.70592	1.73072	3.44543	0.709011
1.26243	3.80924	1.15766	0.520516	0	1.47614	0.161419	1.59256
0.678448	0.587813	0.793716	0	7.7929	1.053	21.7118	0.892292
0.90153	0.299707	2.8858	0.638672	0	1.12433	0.479755	0.807867
1	0.292101	1.49177	0.417753	42.9959	1.18116	0.0391289	1.12375
1.22545	0.9969	0.241667	1.16808	0	1.28537	3.98082	1.3486
1.399	3.15111	7.2978	0	19.9041	1.65618	0	1.04597
0.670862	0.0933676	0.39147	0	0.614719	0.827979	1.39657	0.40757
0.701126	0.698602	0.0622252	0	0.0722798	1.23867	3.41195	0.940862
0.73232	2.10782	0.823256	0	6.80309	1.01185	1.2108	2.53431
0.951509	1.06971	0	0	0.252257	0.874517	3.86672	1.08594

## Sheet: Fig. 7a
ACPA+	ACPA-	LP
0.49	0.43	0.93
0.07	0.11	0.29
0.06	0.05	0.04
0.07	0.21	0.1
0.05	0.1	0.61
0.66	0.2	0.28
0.61	0.3	0.58
0.15	0.72	0.85
0.34	0.28	0.67
0.58	0.51	0.57
0.5	0.12	0.97
0.29	0.05	0.25
0.61	0.02	0.04
1.39	0.04	0.09
0.82	0.05	0.55
1.12	0.08	0.21
0.7	0.18	0.51
0.98	0.25	0.77
0.52	0.12	0.52
0.03	0.15	0.55
0.05	0.14	0.86
0.03	0.06	0.25
0.05	0.04	0.06
0.09	0.05	0.08
0.03	0.05	0.49
0.03	0.1	0.19
0.07	0.33	0.49
0.42	0.3	0.71
0.2	0.14	0.53
0.15	0.15	0.46
0.26
0.21
0.75
0.84
0.17
0.16
0.61
0.04
0.03
0.03
0.03
0.14
0.07
0.06
0.08
0.39
0.22
0.16
0.32
0.28
0.71
0.98
0.21
0.21

## Sheet: Suppl. Fig. 1
Uncropped Blots
a.	hnRNP A2/B1								Fibrinogen & Vimentin
							Antibody:								Antibody:
							anti-peptidylcitrulline								anti-peptidylcitrulline
							Clone: F95								Clone: F95
b.	hnRNP A2/B1								Fibrinogen								Vimentin
							Stain:								Stain:								Stain:
							Coomassie Blue Stain								Coomassie Blue Stain								Coomassie Blue Stain

## Sheet: Suppl. Fig. 6
Vim PAD2		Vim PAD4		Fib PAD2		Fib PAD4		hnRNP A2/B1 PAD2		hnRNP A2/B1 PAD4
Created	Destroyed	Created	Destroyed	Created	Destroyed	Created	Destroyed	Created	Destroyed	Created	Destroyed		Sample		Median (nM)	# values (n)	5th Percentile	95th Percentile
5511.6	25101.9	8.1	9469.1	2814.5	2116.7	2814.5	2116.7	27370	16309.4	27370	16309.4		Vim PAD2	Created	3477	690	286.9	24745
6389.7	19757.3	11.1	6245.7	1592.2	915	1592.2	915	3299.2	860.8	426.4	810.7			Destroyed	4634	185	316	32787
12756.9	17187	12756.9	1683.5	489.9	489.9	2025.3	454.3	25.1	1342.9	647.1	860.8		Vim PAD4	Created	4327	270	212.3	35674
8704.2	11114	8704.2	480.6	2025.3	1440.4	45887.4	536.6	129.6	9403.5	681.2	11441.2			Destroyed	6246	75	328	36569
9940.7	9469.1	9940.7	262.9	2077.9	616.5	3484.8	1779.2	183.8	11441.2	795.6	4598.5		Fib PAD2	Created	6723	1905	409.4	27702
8375.8	8393.7	8375.8	236.3	3337	454.3	4972.8	1779.2	137	10116.5	1417.9	2157.1			Destroyed	10615	720	641.3	32169
5303.2	7345.7	5303.2	528.6	3337	280.3	16534	5338.9	300.3	5262.2	4055.5	14652.3		Fib PAD4	Created	10234	590	841.1	33755
147.2	2165.8	2034.6	6491.8	3986.3	536.6	2365.9	4147.8	149.2	8883	473.7	41704.4			Destroyed	12739	360	701.8	33807
689.1	622.9	25468.2	41215.5	2979.1	1779.2	4147.8	8003.1	165.2	9085.7	738.9	2775.4		hnRNP A2/B1 PAD2	Created	1909	970	178	20766
210.7	314.8	37888.1	3124.7	15971.9	1603	5242.4	6027.4	426.4	15357	6074.8	3563.1			Destroyed	11977	195	1034	32105
438.3	1600.4	10536.9	13366.7	4439.2	5338.9	8003.1	5871.1	471.6	15151.9	13935.4	5322.4		hnRNP A2/B1 PAD4	Created	2327	555	216.6	25401
1078	433.5	7093.2	9656.1	2623.4	4147.8	9436.1	30452.7	866.4	8879	10375.9	5262.2			Destroyed	10826	410	1120	32441
338.8	988.9	7093.2	18881.2	1869.8	7165.5	14270.8	4052	1323.7	5902.5	3302.2	6301.1
2106.1	1476.6	19356.1	8034.7	1884.6	8003.1	11048	16421.3	1331.1	5277.7	5941.1	8883
2034.6	6245.7	16154.4	9722.8	2284.5	6027.4	17195	10296.8	535.7	16404.5	508.9	7901.9
25468.2	480.6	14152.4	8288.6	4778.8	5871.1	18072.9	10258.6	647.1	15990.9	14341.7	14828.8
37888.1	980.7	10410.3	4899.9	1897.5	9278.6	18668.9	12637.6	681.2	6546.2	526.6	18057.4
9212.9	262.9	107.6	6722.1	1559.8	30452.7	19836.4	19660.5	795.6	6986.2	56.3	11034.4
10536.9	728.8	779.2	4862.2	3176.8	4052	18059.2	16074.5	1417.9	5410	97.4	9085.7
6038	236.3	471.8	3806	1882.5	17688.7	17821.6	17240.5	2483.1	6175.9	2586	12118.1
5204.2	528.6	2396.6	3304.8	1419.5	17146.5	14671.8	22325.1	3309.3	16102.7	3813.8	15357
1105.3	3553.2	4663.8	3764.8	987.8	19585.6	19144.9	24269.2	3559.6	3725	4109.2	16570.7
2165.8	2649.8	645.5	6590.4	5675.8	16369.9	12070	24859.5	4055.5	4935.1	4046.1	15151.9
1670.3	22408.4	1513.6	36525.1	430.6	20088	10897.9	25622.7	2824.5	20946.3	1264.3	8879
1368.4	6491.8	2182.8	7987.7	13738.6	20204.4	25455.5	20009.4	3717.7	4102.7	811.7	5902.5
2132.2	41215.5	40778.6	33601.5	45887.4	21036.9	8701	4184.7	473.7	3208.4	1005.4	17812.9
3348.9	1670.2	31560.3	29894.1	260.8	23547.8	9525	2584.4	1761.2	22103.7	1620.9	10060.7
3358	3124.7	850	36744.7	118.6	23703.5	9980.8	2710.2	3247.4	13668.1	957.1	6571.4
335.4	20783.5	490.1	1006.4	3484.8	16421.3	16253.8	6946	4424.8	5962.3	1094.4	6571.4
1810.1	13366.7	1059.4	1216	830.5	23162.4	17514.2	4917.9	1410.4	6886.5	707.3	5277.7
7019.2	9656.1	270.1	5336.1	36654.6	13399	17658.6	20468.9	738.9	2654.1	1058	16404.5
6873	13633.1	825	7207.9	12320.9	11162.5	17120.8	208	1178.8	8281	1760.2	15990.9
4446.2	12410.6	250.1	1536	1033.4	26843.3	16163.4	431.3	2651.7	19367.7	1695.7	16126.1
3103.9	18881.2	586	2208.8	588.5	10895.5	9774.9	13073.5	6074.8	439	756.6	9568.9
7093.2	8034.7	4343.3	1991.1	4972.8	11463.5	24377.1	35378.1	8814.3	30522.6	976.4	6546.2
7093.2	9722.8	8684.2	2244.3	5020.9	8524.6	24152.1	3136.9	4276.7	2387.8	1526.2	6546.2
590	2009.9	25739.4	3239.5	16534	10296.8	23103.1	931.2	2539.6	2387.8	2164.4	5410
610.3	24835	44213.2	17356.3	3933.2	10258.6	20108	1074.6	2302.4	10395.9	2485.8	4694.2
19356.1	18484	739.6	38588.1	3719.7	12637.6	20998.7	7560.9	7602.5	9827.7	2473.2	6175.9
916.4	9461.2	1246.2	17236.6	3695.5	19660.5	22225.3	13871	11400.4	17349.2	2238.2	5435.9
2168.3	4855.9	1179.9	29739.9	3052.3	18661.1	21191.8	22960.3	13935.4	18366	2327.1	5383.1
528.8	8288.6	3074.4	20202.2	2543.3	16074.5	21761.1	5195.9	8097.7	15404.1	3231.1	4318.7
2419.7	3385.2	2215.3	26148.7	8110.4	17240.5	20799	3806	1901	10972.8	4845.5	4734.3
784	547.3	4036.4	1343.2	2365.9	21355.9	5189	4768.8	1069.1	9439.7	4493	3725
805.9	10889.5	7808.5	1478.5	1965.5	22325.1	3017.5	10939.8	10375.9	14615.5	4725.8	3434.2
1413.8	1440	7889.6	13772.5	4147.8	25235.3	3740.8	3483.9	12061.7	8000.5	4093.2	4902.7
2708.9	865.6	8357.1	4323.9	5242.4	24269.2	5263.7	10359.8	1865.2	16476.2	4409.6	4935.1
3492.8	1901.1	10753.9	320.2	8003.1	25316	2319.3	16191.6	3302.2	19594.7	10299.7	3889.3
3803.2	1368.1	13230	2985.4	7935.6	24859.5	4358.5	16482.4	2326	22185.9	9777.4	5286.6
1703.3	1890.1	4227.7	2173.1	9239.8	22128.6	1680.4	8294.6	2973.1	21869.9	11908.9	4809.9
553.1	3636.1	4296.1	1883.1	9436.1	19410.5	1920.6	12904.7	5931.1	18312.6	3356.5	5680.4
101.3	4899.9	8202.3	1962.2	9278.6	4184.7	3950.2	68.9	5941.1	15029.4	8206.8	6605.1
9931.3	4862.2	9894.9	9642.6	14270.8	2584.4	2878.9	7418	5736.6	13649.2	9456.6	9487.4
1024.8	4452.5	6029.3	33363.1	11048	4863.4	3568.2	6221.5	1520.9	20217.7	10165.3	20946.3
543.5	3806	147.7	3801.6	18600.4	2710.2	8396.3	13239	1005.4	21316.7	9439.8	4095.7
442.2	3629	191.8	19692.7	18072.9	6946	11503.3	33628.7	810.7	16614.7	10430.4	4095.7
388.9	3304.8	874.9	12134.3	18687.1	3880.8	7040.5	16486.1	5880.8	16800.5	6705.5	23902.3
1547.9	3764.8	3466.1	15670.4	18668.9	2077.6	7086.8	12550.7	5498.9	14461.8	8302.7	4458.1
7468.3	4895.2	2373	5668.8	16323.5	2597	2221.6	10900.4	508.9	16605.4	1870.2	4102.7
2610.1	3015	600	6641.3	19836.4	3047.1	9377.4	14502.3	13831	26849.4	1979.2	3875.2
2409	22473.7	333	10734.5	18059.2	3703.6	2978	12050.1	14341.7	12203.5	3243.4	31705.5
4845.7	6590.4	16215.5	3034.5	16617.9	3558.8	2941.9	37368.2	308.4	13985.9	3502.3	3208.4
9419.1	36525.1	36717.7	878.9	17821.6	1523.1	7238.6	26709.4	526.6	25619.1	16483.8	2124.7
5821	1494.5	44444.4	330	14671.8	3583.9	13437.2	21895.7	56.3	2257	6121.4	22103.7
9527.1	7987.7	7053.3	439.5	17506.3	3650.6	9866.3	33942	97.4	2043.3	3531.3	13668.1
18882.6	38627.4	21882	592.4	15356.9	2864.4	4231.5	12823.7	97.4	28943.4	23411.6	5962.3
3280.7	33601.5	21882	1312.5	19144.9	1081.3	9842	28624.5	132.8	20249.9	8873	7686.7
3948.1	29894.1	30687.2	14643.1	12070	3111.1	9431.2	7892.3	135.2	13273	4624.6	6886.5
5624.3	2461.5	30897.8	31427.1	10897.9	3633.3	9959.9	7749.9	2228.1	5646.4	34419.8	965.3
4436.9	1704.5	10131.7	8982.7	25455.5	3002.9	17033	690.6	2168.7	225.7	9483.8	8281
9829.7	36744.7	7537.5	20866	11457.9	1255.9	10024.1	358.5	2586	1437.9	11084.3	19367.7
40754.8	1006.4	2415.7	18022.7	8496.3	2291.9	16266.3	1336.5	3813.8	9296.8	1974.8	30522.6
24958.4	1216	1690.6	21834.2	8701	3835.5	25920.2	8493.1	3439.5	315.7	1981.4	2387.8
19759.5	518.2	1038.2	5695	8878.2	3763.1	27089.8	7885.9	4109.2	40912.5	19675.8	2387.8
27920.1	35148.4	2067.7	5113.7	9525	29802.7	25204.2	6684.4	4046.1	516.9	1983.8	2086.2
8458.9	30280.5	2479.8		10691.6	21927.2	44262	6560.1	811.7	516.9	1317.8	2086.2
1052.4	14621.4	1651.8		9980.8	3758.3	7728.7	15341.3	1005.4	14430.1	1551	2512.6
10410.3	7199.5	2129.2		19724	33753.8	16766	15341.3	1620.9	13991.8	3314.8	4022.5
1258.3	5336.1	4073.6		20515.4	3469.9	9810.4	10498.6	2808.4	19252.7	2687.1	9443.4
197.8	1108.7	35592.4		16253.8	2166.7	7468.9	19303.2	1342.4	14821.4	3768	10171.8
46.3	587.3	35773		17514.2	4636.2	2703.2	25476.5	702.7	13508.6	3986.9	10395.9
107.6	13792	6114.7		16912.9	2941.9	5003.2	20591.5	957.1	2433.3	2787.4	11063.6
40494.6	7144.4	5285.8		17658.6	4192.1	885.6	12834.3	1034.9	2102.8	2520.1	17349.2
779.2	3825.2	5235.7		17120.8	9414.8	637.8	38632.4	1061.5	16377.3	8015.4	5308.2
471.8	4215.7	4192.9		16163.4	9959.9	1762.7	3126.5	1094.4	19939.9	889.4	18366
2396.6	4809.7	4433.8		12942.6	10024.1	11591	19296.3	1038.4	29314	11207.4	9439.7
4663.8	4447.5	3694.5		9774.9	25920.2	1758.6	13437.6	1966	34057.5	68.5	1803
4600.8	5406.9	4223		23825.6	25204.2	12116.2	11661.6	1088.5	32993	4110.9	2096.3
4814.1	7207.9	5441.6		24377.1	22137.7	19140.8	17059.9	1228.4	28137.2	11416	19029.5
645.5	2208.8	9209.5		24152.1	37550.2	4361	20017.9	743.1	23801.4	5131	45227.8
1513.6	2367.8	22641.8		23103.1	35879.6	2676.4	19264.2	651.8	21054.7	17708.8	7328.5
4938.5	1991.1	35566.5		20108	208	31376.1	20441.4	707.3	21301	16505.6	7707.1
2182.8	2336	951.5		20998.7	431.3	12555	19369.3	1058	33092.7	9678.3	8174.5
4568.8	2244.3	4715.2		22225.3	13073.5	36422.1	20499.4	1648.1	31975.2	18295.6	8000.5
852	3239.5	4729.5		21191.8	35378.1	11260.9	24255.3	1760.2	21772.1	5558.4	11363.4
2394.4	4375.3	18621.9		21761.1	3136.9	16170.3	20026.3	1695.7	22670.3	4157.2	16476.2
2523.6	9007	17459.7		20799	468.2	6634.5	12401.9	881.5	21676.5	5776.2	14791.3
7547	24195.8	22517		6889.2	931.2	6647.2	7347.5	756.6	22541.1	452.4	21361
204.5	17356.3	2712.8		5491.5	1074.6	6467.7	4889.9	976.4	32087.1	1371.3	35457.4
204.5	38588.1	1871.8		17755.4	7560.9	8642.8	5447.7	1526.2	21007.3	3682.3	26927.9
386.8	2807.6	2149.8		5320.2	13871	2384.1	12060.9	1966.8	17265.3	3439.9	19594.7
386.8	17236.6	1833.8		5189	22960.3	8493.2	981.4	2164.4	21475.9	3439.9	20222.5
825.9	36567	1636.9		3017.5	5195.9	604.3	13283.8	2485.8	6109.3	5444.9	22185.9
3173.6	29739.9	1060		3740.8	3806	6280.7	227.5	2473.2	6706.2	3069.7	22819.6
6329	20202.2	794.5		4398.8	4768.8	1022	363.2	2238.2	34948.6	3069.7	21869.9
31560.3	3374.9	1113.6		5263.7	10939.8	401.7	15413.3	2327.1	27913.7	3675.5	18312.6
696.7	1548.3	1336.3		4996.4	3483.9	966.9	40397.8	1931.4	13352.3	12510.7	15029.4
641.8	26148.7	973.9		2319.3	8777.4	6561	19214	1351.4	8811.9	16542.1	22632.5
1683.5	1343.2	590.2		3033.2	12856.9	3538	6449.5	2809.7	631.1	11060.8	19154.9
605.7	1478.5	734.7		5130.3	11058.3	1336.5	8180.6	3231.1	2245.9	11801.2	15791.3
850	1074.3	715.9		4358.5	16191.6	38551.4	12286.1	4845.5	10721	11022.5	15791.3
490.1	26242.2	3972.9		1680.4	16482.4	26704.5	16567.1	4493	2145.2	34686.4	13649.2
1059.4	19227.8	1481.7		1902.5	8294.6	30178.1	26105.4	4725.8	39559.6	406.9	20217.7
270.1	23761.7	506.1		4533.3	12904.7	33781.2	17404.8	4093.2	1239.3	620.7	21316.7
825	17004.5	379.1		4548.5	47.5	36201.7	12101.3	4409.6	1239.3	486.1	22653.3
250.1	13772.5	9188.4		3496	68.9	4413.5	12128	10299.7	33358	456.3	19809.3
586	2967.1	22247.2		1920.6	72.1	14850	14091.7	9777.4	32176.8	569.4	16614.7
4343.3	1678.8	39852.6		1708.2	7418	7590.3	11220.3	8861.7	28495.4	725.4	16614.7
8684.2	10677.1	4269		3950.2	6221.5	5897.6	5794.5	11908.9	5803.7	601.2	14461.8
25739.4	3233.9	9111.3		4105.3	13239	5406.5	12368.4	3356.5	7335.3	1512.8	13190.4
44213.2	2230.6	9111.3		2878.9	33628.7	4360.5	13162.2	8206.8	7935.2	3106.8	16605.4
739.6	3893.9	15985.7		2225.8	16486.1	46521.8	12043	9456.6	6927.3	9632.6	14874.4
1246.2	2821.2	17267.4		3568.2	12550.7	926.2	27049.4	10165.3	13198	13271.6	15484.5
1179.9	3540.9	6670.7		5239.8	10900.4	3247.3	5171.7	9439.8	6209.4	21382.7	13553.7
3074.4	4180.9	4382.3		5821.6	14502.3	7208.4	26626.6	10430.4	13879.6	14807.8	13374.4
2215.3	4323.9	911.5		8396.3	12050.1	22484.8	23710.9	4382.3	20276.4	4463.4	12203.5
4036.4	2985.4	6500.6		6774.1	37368.2	19303.2	24549.1	6705.5	24442.1	19813.4	11631.9
7808.5	3276.3	2439.6		8135.4	26709.4	26345.2	45961.9	8302.7	23286.1	8447.8	14034.1
7889.6	2173.1	2371.5		6911.8	21895.7	25476.5	37224.5	1870.2	18082.3	887.4	13985.9
6874	2750.6	2541.1		26044.5	33942	11625	31909.9	1979.2	14308.7	1174.9	12600.1
8357.1	1883.1	2862.5		11503.3	12823.7	10128.3	29449.2	3243.4	11976.5	13887.4	14794.5
10753.9	1962.2	2162.2		7832.6	2316.6	8385.9	26368.3	3502.3	20896	15593.3	16037.3
13230	2415.4	2285.1		5188.2	7892.3	9518.3	17203.2	16483.8	22015.7	17848.2	16489.5
4227.7	4261.7	37187.1		7040.5	7749.9	10700.2	43642.9	6121.4	14749.9	15817.3	17446.9
4296.1	18564.4	32398.3		7086.8	690.6	11212.9	36769.8	3531.3	15550.2	18807.8	19668.2
8202.3	9642.6	1724.8		2221.6	358.5	12047.9	33314.7	23411.6	12284.5	8469.4	25619.1
9894.9	33363.1	2207.6		9377.4	654.3	11911	40666.6	8873	14040.8	5290.4	2173.1
11385.8	1028.8	2425.3		6169.6	217.6	16831.3	23848.3	4624.6	22326.5	5228.5	2173.1
5893.8	3801.6	1996.5		5501.3	1263.9	13385.8	29666	34419.8	7792.3	1074.5	32788.7
5045.9	31441.4	2391.7		2978	1336.5	26074.4	13890.1	9483.8	9677.7	928.3	2758.6
874.9	19692.7	2257.6		2978	44908	15621.5	24421.4	22414.2	15166.5	838.6	2257
3466.1	12134.3	3255.6		2941.9	26704.5	10299.7	6403.6	11084.3	9266.2	930.3	2222.6
2373	8747.4	4481.9		7238.6	30919.5	29831.4	4235.6	1974.8	8865.4	885.3	41281.5
600	7454	12597.6		13437.2	4864.6	12827.7	13474.9	1981.4	27481.6	676	2043.3
333	15670.4	25913.8		7163.1	8493.1	13960.8	18816.6	19675.8	15962.4	1063.2	1746.1
2915.1	5668.8	40347.6		2289.3	7885.9	16805.6	16871.6	1983.8	13048.8	983.1	28943.4
10310.1	6641.3	1165.9		8392.1	6473.5	20458.7	13949.9	1317.8	13517.8	953.5	20249.9
3761.8	2686.5	10217.5		7295.9	7000.4	21062	18836.9	1551	8776.6	1074.2	13273
5789	12488.4	8982.7		4136.7	6757.9	21393.1	25098.4	2966.6	8326	1031	15425.5
3272.6	10016.6	15231.1		9866.3	6684.4	19116.4	25098.4	3445.8	13872.1	931.6	5646.4
2161.5	16130.8	11773		4231.5	3601.9	21083.2	21462.5	1259.8	13377	858	85.9
2588.5	10393.9	18545.7		9842	6560.1	7938.1	27719	2273.9	32212	871.9	1437.9
16215.5	10734.5	3825.8		9431.2	15341.3	17604.5	32692.7	3314.8	1072.1	1332.4	9296.8
36717.7	4904.2	1753.5		11049.7	14141.8	18108.9	28867.1	1359.4	1072.1	1432.8	40912.5
44444.4	2722.9	3492.2		9959.9	10498.6	18644.1	26367.5	1550.8	23965.7	1348.7	516.9
5854.4	6783.4	1811.4		17033	19303.2	20656.4	39275.9	2687.1	23424.8	1382.2	516.9
7053.3	126.1	1597.9		10024.1	10415.8	18462.4	12306.6	3768	12256.1	1280.7	521.4
3517.4	68.9	2158.4		16266.3	25476.5	19706.9	23088.1	3986.9	11237.4	1313.3	521.4
2855.8	68	1527.8		25920.2	20591.5	16441.1	13154.7	2787.4	10527.2	1598.1	979.6
2235.6	89.9	1471.7		27089.8	12834.3	14124.4	12311.9	1941.6	3680.9	1631.7	5415.1
10889.5	84.8	1611		25204.2	9534.8	15498.8	19560.8	2520.1	6675.8	12244.5	21716.9
9176.1	241.3	1445.6		22728	38632.4	1779	24834.7	5584.4	6013	1020.8	19795.6
1186.6	3034.5	1313.2		20016.8	3126.5	1143.5	27429	2629.6	2945.1	1385.5	14430.1
4411.8	330	1779.2		20970.8	10026	1259.3	30243.8	5352.7	6086.2	1715	16520.4
4696.5	318.7	3376.7		34801.4	8795.4	1804.9	23529.9	5325.1	11614.5	1774.7	19252.7
3997.8	439.5	9952.3		44262	9613.6	763.3	24786.7	8015.4	11176.7	1916	2355.6
3679.7	431.1	4041.4		37455.6	9020.8	826.6	30672.3	8534	6701	1985.9	14821.4
5757.9	592.4	1893.4		20848.6	9464	544.2	25521.5	889.4	5026.7	1595.6	2102.8
454.1	1312.5	1749		466.8	9215.8	618.7	21986.1	68.5	4282.8	2143.8	1513.9
458.3	4321.6	19168.6		7728.7	10605.6	1464.5	7662.6	161.3	4370.8	1345.2	2398.4
476.2	4634.4	29947.5		16766	13991.6	1231.3	8307.4	4110.9	12383.3	1304.2	14751
2120.9	19954.8	36331.6		9810.4	16534.9	1627.4	9772.2	11416	11131.7	1720.9	38174.9
21882	14643.1	2999.3		7468.9	19296.3	7269.8	12602.7	5131	4688.3	3838.7	19027.6
21882	31427.1	17444.1		2703.2	24122.6	4301.4	4825.4	17708.8	4992.6	13000.1	20563.4
6145.9	2458.3	17444.1		5003.2	13460	2484.2	18637	16505.6	4439.9	7670.5	20366.6
6986.9	8982.7	18573.2		885.6	9440.4	2724.7	4416.8	9678.3	4971.3	6728.3	19939.9
30687.2	29652.5	19899.8		637.8	25818.4	1006.7	4667.6	18295.6	11497.3	18201.2	25692.7
6581.5	20866	8673.3		1762.7	11512.6	3864.3	14481.1	5558.4	5647.4	11452.2	29314
12229.1	18022.7	5984		1335.6	9630.2	1429.6	32422.5	4157.2	4137.8	9638.8	25058.5
228.7	5797.5	7938.8		11591	11774	1407.1	14096.8	5776.2	14731.9	36701.8	32301.7
397.1	4658.4	3328.8		1758.6	13437.6	1809.8	3083.7	899.1	2107.4	25071.5	40699.7
7027.1	21834.2	2403.6		1359.9	11661.6	7104.3	4605.9	452.4	2209.6	13895.7	37471.8
7441.8	5695	4311.2		12116.2	17059.9	3484	7064.5	2133.4	24103.8	2265.6	34057.5
8569.8	5113.7	5499.1		19140.8	20017.9	2913	12653.3	3682.3	15656.7	2259.1	32805.4
8829	7125.5	3278.5		4361	17188.5	3145.4	19089.1	3439.9	2914.3	22119.3	32993
8742.9		4227.2		2676.4	19264.2	2853.9	14028.9	3439.9	1221.1	2781.2	31696.5
6963.7		5581.6		7704.6	20441.4	10093.9	10956.3	3069.7	930	2245.2	28137.2
12124.2		40692.2		31376.1	22994.6	8255.1	9923	3069.7	1505.2	2496.2	23801.4
2969.7		38911.8		11311.2	19369.3	8726.2	6477.2	3675.5	3504.6	4293.7	21054.7
1445.6		2922.5		12555	25693	7116.9	11277.4	12510.7	2154.4	5322	28504.3
33295.3		3034.8		36422.1	20499.4	23715.8	5839	16542.1	16872.5	5481.7	24195.5
10647.2		3371.3		11260.9	20795	14785.4	19936.2	11060.8	1034.1	4292.9	21464.3
5380.7		2214.8		11357.8	24255.3	19283	20991	11801.2	1034.1	7613.6	21464.3
3505.2		2864.3		11549.9	16350.2	40769.7	13443.9	11022.5	10239.5	6724.5	21301
3075.6		1950.7		3092.7	13989.7	2845.2	17345.6	34686.4	9548.8	8693.2	33092.7
5367.5		2030.4		16170.3	7347.5	7645.2	652.3	9532.9		1490.7	31975.2
28323.5		2448.7		6634.5	4889.9	5196.4	26374	178.4		19276.7	28447.9
7759.7		7669.6		6775.4	9487.3	4332.3	16773.3	246.9		558.9	24359.9
7267.4		20257.6		6647.2	5447.7	12657	11305	251.9		3195.6	21772.1
1273		36576.9		6467.7	12060.9	18779.1	47739.4	245.4		8544.9	21772.1
1032.4		1416.8		8642.8	2907.2	5873.4	36674.4	295.7		6888	21676.5
11927.1		3803.7		2384.1	1856.8	5537.7	21380.9	1363.1		25208.3	21360.3
975.8		3840		6280.7	2146.5	6010.4	15461.7	351.2		24127.6	22541.1
29529.6		12060.5		1022	2576.3	33457.1	12380.3	406.9		19893.7	22712.2
1304.4		9755.4		401.7	2926.4	8036.6	9943.6	412.8		24278.9	22306.3
599.2		15171.9		6561	2301.4	16337.7	39843.9	483.4		14434.6	21544.8
603.9		10681.2		3538	1434.8	21883.1	23885.7	528.5		13265.7	16666.6
675.9		8722.2		1336.5	2936.6	8906.9	17336.1	515.4		15030.7	21007.3
1069.4		9223.1		38551.4	2413.7	7581.8	30230.4	585.9		82.3	22164.3
12207.4		8802.7		26704.5	1100.4	33249.9	14144.3	620.7		2340.8	19759.7
4334.5		7533		30178.1	1109.5	4703.9	33816.3	486.1		769.8	17265.3
16707.4		4473.9		33781.2	2828.9	35521.9	11021.8	456.3		909.4	21462.5
29893.8		4611.5		36201.7	2567	4343.2	14656.4	569.4		909.4	18070.7
23124.1		6351.2		10048.7	1183.3	27780.9	4218.7	684.6		1869.3	23956.1
9152.2		7342.2		10393.1	1260	11911	3904.6	754.9		908.1	19217.6
7537.5		5778.5		10342.2	850.3	10880.4	26145.9	763.8		908.1	20431.7
2713.8		148.3		233.7	3246.7	11517.7	15848.6	725.4		1597.7	21369.3
1432		105.3		8710	1549	12884.6	11902	758		14469.7	21475.9
747.6		894.6		4485	33296.4	5722.9	8913.6	844		22614.4	5893.8
2415.7		8219.7		3714.1	18412.2	26157.7	6961.8	601.2		13638.4	5893.8
43422		3659.1		3227.9	1887.2	6358.6	12827.3	955.8		14259.5	22386.8
1690.6		2028.7		3757.7	36567.8	21854.3	12827.3	1200.9		13928.9	6753.7
1038.2		1292.2		1967.3	1985.1	6184.9	17146.7	1277.3		27593.6	6109.3
2067.7		3891.4		2849.9	953.8	3999.7	19162.8	1815.5		532.6	6496.1
2479.8		9122.5		2965.6	3088.6	8129.7	23231.9	1512.8		669.4	28130.5
2405.5		28362.8		2490.6	1407.1	20560.5	17932.6	1712.1		667.3	6706.2
2517.6		3762.5		462.1	2742.3	15308.6	15539.4	2361		623.4	7773.6
1651.8		11038.2		560.6	10795.1	13474.9	34263.4	3106.8		792.1	34948.6
2129.2		11038.2		1189.4	10093.9	43333.7	10082.7	7167.6		682.7	27913.7
3025.3		12735.5		6374	8726.2	36023.6	29024.6	7893.5		787.9	13352.3
4073.6		15519.7		6301.5	23715.8	36898.5	15826.2	6481.2		1076.6	11241.8
4997.4		11501.7		6830.7	19283	39809.5	14534.8	6273.2		1170.9	8811.9
132.3		9161.9		6230.3	23685.8	42623.7	20744.9	9005.5		3877.8	421
831.5		277.8		3279.6	33532.1	247.9	20630.5	9874.6		3564.8	2245.9
567.4		130.8		1684.7	28393.5	3986.1	21924.9	9632.6		5718	10721
935.5		69.7		3855.7	227.5	14117.5	23421.5	8598.1		4601.8	39559.6
3657.6		66.9		1058.7	363.2	17274.3	16424	5377.9		3427.1	1239.3
3657.6		66		1988.6	15413.3	15214.8	16822.4	4275.5		13445.5	1239.3
1731.4		92.6		1516.7	40397.8	16187.4	16458.2	13271.6		10788.9	1525.1
1731.4		84.2		1660	19214	41000.2	15318.9	14923		1521.1	1525.1
7140.5		229.1		3530.1	5249.6	231.4	9455.2	6595.1		1615.1	5299.6
13966.1		31999.1		2039.9	6449.5	12249.4	13292.7	21382.7		15439.5	22659.5
15145		18477.4		659.7	8180.6	22286.7	15085.5	17231		14657.2	29224.1
35773		271.7		783	12286.1	28983.9	16266.4	14544.9		15104.8	28160.3
4532.7		335.8		64.4	16567.1	27719	22737.1	13756.6		11978.4	33358
5109.2		322.3		145.9	26105.4	32386.4	10568	14807.8		15583.8	34608.8
6722.1		448.7		4413.5	17404.8	32692.7	16296.4	12061.3		7563.2	28495.4
6591.1		437.7		14850	12101.3	21379.7	926.8	6958.3		7040.8	5196.1
6114.7		610.2		3504.4	12128	20007.3	1460.5	5692.9		7242.6	5803.7
5285.8		1362.9		9122.5	14091.7	18238.9	9955.6	5308.2		368.6	6927.3
5235.7		4469.4		11919.5	11220.3	5578.5	17294.5	14273.3		216.7	771.1
4192.9		6031.4		13209.4	21513.6	6295.2	1549.7	16171.8		346	494.6
4433.8		19705.2		12161	4670.4	6777	625.8	4463.4		278.7	8150.6
3694.5		30839		7724.6	18386.7	8304.8	2382.6	16708.1		236.7	30778.6
4223		1251.6		14072.1	12368.4	10597.6	6309.9	19813.4		207.6	3176.9
5441.6		4407.3		16390.4	13162.2	16319.3	13208.1	3422.6		489.2	4597.5
9209.5		4199.9		10369.4	12043	14581.4	22012.6	8447.8		305.9	6254.2
22641.8		12793.4		16732.3	27049.4	27941.2	17374.4	887.4		274.8	6209.4
35566.5		11284.6		17338.3	3861.8	23222.4	16993.1	1174.9		319.9	10484.5
951.5		12910.9		16216.7	5171.7	9477.9	18910.9	1174.9		318.4	13879.6
4715.2		5398.9		14610.6	5566.3	29689.1	19408.4	1331.7		308.8	12901.6
4729.5		4413		15268.9	26626.6	10989.7	15047.8	5697.7		299.6	23578.1
18621.9		5883.4		10937.9	23710.9	13128.2	9678.9	11629.6		299.3	32611.5
17459.7		4875		8104.5	24549.1	18857.9	23444.3	10304		346.3	24555
22517		4829.5		7843.6	45961.9	27817.2	23646.3	13887.4		415.7	20276.4
2712.8		6933.1		7294.9	37224.5	29889.9	12475.5	15593.3		415.8	22126.9
1871.8		6159.6		9846.9	31909.9	30967	17306.6	13637.6		414.8	24442.1
1600.4		5981.8		14379.9	29449.2	29634.2	1024.7	17848.2		408	24716.8
2149.8		5360.6		12839.1	26368.3	31295.1	9018.5	15817.3		404.7	23286.1
1833.8		6009		1158.7	17203.2	16938.5	6979.4	8469.4		448.6	18082.3
1636.9				5436.6	43642.9	12970.5	13944.8	5290.4		485.9	14308.7
1060				759.5	36769.8	13981.6	40995.4	5228.5		2207.3	23304.7
794.5				1815.7	33314.7	14994.5	16112.6	6254.1		251.8	18336
1113.6				38558.9	40666.6	22496.3	10872.1	1651.4		442.6	14645.1
1336.3				2554.9	23848.3	21339	9091.8	934.6		555.2	14645.1
1468.9				7590.3	5060.9	22926	14650.8	1074.5		554.1	11976.5
19551.9				12914.8	13890.1	17942.7	16422	1026.8		612.2	20896
17127.4				3257.2	24421.4	23113.6	22557	892.5		606.8	22015.7
715.9				497.7	6403.6	18072.7	14734.5	928.3		717.7	22662.4
3972.9				3447.2	4235.6	2251.7	11500.4	699		909.8	18171.3
1481.7				3447.2	6664.9	4026.3	26412.3	1793		1383.4	14749.9
506.1				4921.6	3988.2	2668.6	17505.9	634.4		1561.6	14749.9
379.1				7397.4	14969.1	2369.8	35397.6	724.3		2100.3	12284.5
2002.5				7349.2	13474.9	2212.3	2331.2	888.3		7149.9	10775
2796.3				7349.2	48348.7	2130.9	2012.4	794		22204.2	14040.8
2565				19271.3	36023.6	2064.3	332.1	838.6		18652.6	12229.2
4565				855.7	39834.9	2563.2	278	930.3		19058.5	12288.8
1478.2				21608.8	2169.3	3100.1	6045.2	874.3		33033	9890.8
1625.5				93.1	18816.6	5360.9	10497.5	885.3		28426.1	9538.1
1341.3				56.2	16871.6	4746.5	10375.5	676		27729.5	7792.3
9188.4				259.5	13585.3	17585.6	11135.8	1212.5		45034.9	7455.2
22247.2				550.5	17839.5	10113.9	15804.8	1063.2		38304	9866.3
39852.6				768.7	16378.6	8767	7433.7	983.1		1632	9677.7
4116.6				1814.5	13949.9	9344.1	7433.7	953.5		357.6	7740.9
4269				1113.1	13719.1	5806.5	6531.1	1082.9		410.1	10463.6
2242.6				1944.6	18836.9	12692	12162.2	1074.2		5264.2	9154.7
2157				4239.3	25098.4	7058.7	15744.3	1031		576.3	11018
919.9				2920.2	24502.4	6285.5	14315	931.6		576.6	11612.5
13792				1423.5	21462.5	3057.7	12600.9	858		692.2	10876.4
11340.8				442.8	27719	22060.5	22468.3	871.9		2502	15166.5
842.8				220.8	21555.6	4966.3	5264.5	3294.1		7745.1	8243.5
2703.5				3515.8	32692.7	9318.1	5582.3	2291.7		7828.3	8243.5
1660.3				266.6	28867.1	3831.3	3969.1	1367.4		4779.4	22969.8
1350.8				408.2	26367.5	3818.9	3755.6	1332.4		13964.3	9610
3473.3				12136.6	21445.8	12439.1	4199.3	1432.8		11971.3	9266.2
3826.2				11357.7	39275.9	4134.4	6848.6	1348.7		10154.9	9521.4
2125.2				3118.7	12306.6	12215.2	12468.5	1382.2		2348.6	32677.1
2525.4				5604.7	5958.6	4189.6	13104.5	1280.7		22140.1	8865.4
3744.8				15320.2	5585	12545.2	6686.2	1313.3		1529.6	7379.9
6266.9				643.9	6900	4022.6	7125.5	1598.1		218.8	27481.6
9111.3				852.7	6445.3	12571.9	10902.2	1631.7		18942.8	15962.4
9111.3				2624.4	7318.9	45271.9	9515.2	1620.2		16759.1	13048.8
3722.7				403.5	9257.6	7944.8	10773	12244.5		34257.8	15450.7
4077.4				595.6	10504.7	17641.1	6747.9	1020.8		29257.6	13517.8
15985.7				23.7	16041.3	12062.6	2493.2	1385.5		24609	7616.8
4906.5				145.9	21691.5	7948.6	2755	1715		30037.4	8326
10674.5				740.8	23088.1	8007.3	10952	1774.7		15879	13872.1
3451				3910.1	26173.3	17296.9	1147.9	1916		20752.5	32212
3057.4				9544.8	21870.4	2806.8	12049.3	1985.9		16462.8	1072.1
6868.2				2858.9	9303.9	4547	401.1	1128.9		700.3	1072.1
5335.9				7910.6	27508.7	2484.2	403.6	1595.6		10820.2	908.5
4384.1				2398.8	20609.8	34641.7	10838.6	2143.8		1309.8	908.5
4034.9				1537.3	9425.2	2882.7	18362.8	1345.2		1590.1	2436.5
4038.8				1909.4	10624.9	7109	4244.5	1304.2		1590.1	7004.1
3147				324.9	13154.7	13483.4	1645.6	1720.9		2251.6	16169.6
3718.5				121.3	12311.9	20515.6	2627.5	3838.7		1926.3	14968.4
12688.4				7603.2	19560.8	16542.8	6876.9	13000.1		1926.3	23965.7
1609.5				1435.5	24834.7	27219.7	8504.2	7670.5		5495.3	25302.6
15574.6				420.3	21113.8	3502.6	22217.4	6728.3		29453.6	12256.1
2660.5				111.8	27429	20887	11402.2	18201.2		31660.9	350.4
1045.9				4778.7	30243.8	3929.5	8622.2	11452.2		29514.6	11237.4
516				7138.2	25920.8	18115.7	7236.3	9638.8		30722.1	6675.8
467.1				5943	23529.9	10843.5	5182.8	36701.8		30735.4	3350.1
605.5				3402.6	30130.8	10775.3	9152.8	25071.5		30107.7	4059.5
21001.4				1266.4	24786.7	12246.6	1789.6	43255		1924.9	8147.6
4496.5				926.3	25400.5	10628.2	11779.1	13895.7		1272.8	33332.4
2693.2				1084.7	30672.3	4986.7	14947.5	2265.6		1595.1	3746.4
1661.6				1159.2	18022.7	16018.8	9887.1	2259.1		1598.8	3606.5
1203.7				1131.1	17314.3	4104.1	5145.5	22119.3		2377.7	3032.6
9466.6				1400.8	7662.6	21412.6	139.6	2781.2		3173	2945.1
1382.7				8668.4	8307.4	8129.8	2240.8	2245.2		2167.8	3375
20642.1				8405	9323.9	6922	2128.1	2496.2		2926.6	6086.2
2439.1				15013.8	9772.2	5630.3	2266.7	3930.7		4174	4025.9
1007.1				12794.6	12602.7	34146.1	11692.4	3970.2		9029.4	10654.3
1044.5				9084.6	3540.1	31637.6	6506.5	2459.3		4254.1	25666.3
1173				16280	4734.3	26145.9	5920.3	3851.2		9846.6	17535.8
2403.2				13686.2	3201.8	46765.5	5753.9	4293.7		5763	11614.5
34435.1				11045.1	3289.8	40970.1	5482.8	4123.2		2618.7	11815.7
5837.7				11099	2893.8	40974.5	4328	4743		4819.5	11176.7
7984.5				6620.7	2561.2	41898.9	32088.5	5322		8321.2	9963
20171.8				9280.5	2652.4	43498.1	24985.4	5481.7		226.4	6701
14260.3				15729	2995.6	7132.3	23234.5	4292.9		277.2	5026.7
10306.7				14173.1	2704.9	23682.7	29620.8	7613.6		7762	4282.8
4382.3				11763.1	2429.1	34283.4	18719.3	7331.9		9324.8	7488
1380.3				8604.6	2445.3	16845.9	22429	6724.5		10060.3	5495.5
547.1				14012.7	3246.2	13740.8	1172.6	5613.4		10078.3	4605.6
485.2				12454.8	3056.7	14137.6	1617.6	11290.5		7286.4	4605.6
911.5				11305.6	2773.2	40236.9	399	13207.3		6020.5	4370.8
32319.9				9176.9	2933.3	2701.5	294.2	7570		7261.3	12383.3
6500.6				9022.5	3038.6	7052.4	2051.4	8693.2		9243.8	11131.7
2439.6				9532.1	5569.7	16271		7653		2218.2	7610.1
2371.5				14924.4	7196.5	18195.9		1490.7		1807.8	5600.6
2541.1				10374.7	25628	19162.8		558.9		1340.4	4688.3
2375				8554.9	13360.4	28276.7		613.7		1663.8	4688.3
2283.7				10674.8	7274.6	23231.9		3195.6		1434.1	4439.9
2862.5				6943.3	29641.3	20201.1		8544.9		1109.8	4222.1
2162.2				4780.4	6724.6	17402.2		6888		1258.2	4971.3
2914.7				2410.9	7488.9	14423.6		25208.3		1413.8	4710.1
2285.1				2620.9	8495.7	24450.3		24127.6		1435.8	5293.3
5375.2				2397.8	6285.5	26925		19893.7		1534.1	5603.7
620.9				2996.6	9057	29063		24278.9		1472.2	3991.1
3946.1				2897.7	14352.3	29633		14434.6		1347.4	5647.4
1602				3652.6	12439.1	28057.5		13265.7		1285.8	5384.9
1817.7				5929.3	12215.2	30381.6		15030.7		1281.3	4261.9
6729.6				11015.2	12545.2	22629.1		93		1249.3	4137.8
6729.6				12323.7	12571.9	24300.5		82.3		1484.4	5576.5
4663				10865.5	9939.8	15868.2		2691.4		1486.5	4147.4
4663				12770.9	27501.2	8286		769.8		1481.6	6248.3
7899.1				14056	38731.1	25271.7		909.4		1449	4463.4
15261				2027.4	4416.8	14089.2		909.4		1444.1	5020.7
13124.7				2993.8	4667.6	17205.4		908.1		1580.9	9696.6
32398.3				5897.6	14481.1	22337.7		908.1		1767.5	14731.9
5412.9				5406.5	32422.5	24705.8		1597.7		8617.4	2068.8
6401.9				6473.5	14096.8	24937.3		14469.7		840.1	2068.8
1536				4360.5	3141.5	24877		22614.4		1575.1	16700
1870.5				1255.9	3083.7	21627.5		13638.4		2161.8	2612
1724.8				1534.1	4605.9	23058.9		14259.5		2156.2	2107.4
2207.6				1534.1	7064.5	14550.8		13928.9		2461.9	2168.1
2425.3				1559.7	12653.3	21277		27593.6		2454.3	21780.9
1996.5				1566.8	19089.1	21421.4		3009.3		1643.1	2209.6
2391.7				6290.2	14028.9	21471.5		154.6		2305.6	2406.1
2257.6				2257.4	10956.3	24526.3		194.7		619	24103.8
3255.6				1656.8	9923	20057.6		183.8		731.7	15656.7
4481.9				1235.2	6477.2	20818.2		313.4		1176.2	2914.3
12597.6				1378.9	11277.4	16139.1		317		1769.6	1563.7
25913.8				1763.8	20168.8	12154.3		1229.8		12757.3	1221.1
40347.6				1132.6	3100.8	13999.7		512.5		9102.5	613.2
1165.9				2031.9	11412.5	7370.1		532.6		8203.5	1505.2
10217.5				2494.2	19936.2	5385		529.8		21492	3504.6
8982.7				1364.8	20991	6490.3		582.8		15644.7	16872.5
15231.1				3178.8	13443.9	7380.5		541.1		13152.1	1034.1
11773				4039.1	17345.6	5007.5		492.2		41081.1	1034.1
18545.7				4101.1	783.9	7176.8		729.3		28832.2	1159.1
3825.8				3143.9	652.3	3734.1		669.4		2154.3	1159.1
1753.5				3472.8	640.7	4067.9		667.3		506.4	1351.1
1549				9931.9	26374	7518.9		623.4		746.8	2606.4
3492.2				46521.8	16773.3	6488.5		792.1		3597.9	2186.5
1811.4				81	11305	7734		870.9		546.1	1935.6
1597.9				4756.4	47739.4	16208.8		835.9		621	10239.5
2158.4				926.2	36674.4	15307.1		756.4		981.9	10998.8
1527.8				13568.7	21380.9	13337.4		682.7		6354.5
1471.7				35918.8	15461.7	12432		924.8		11020
1611				9413.3	12380.3	8112.6		884.5		11901.8
1600.5				10538.3	9943.6	13636.1		787.9		8035.9
9674				1975.4	39843.9	8951.7		1082.6		19298.6
9661.4				3247.3	23885.7	8359.8		1145		17650.1
3376.7				2500.4	17336.1	15021.8		938.2		13697.9
9952.3				7208.4	30230.4	23858.4		1384.4		1713.2
4041.4				4359.4	14144.3	22142.7		1076.6		18070.1
1893.4				5629.5	4325.6	13937.1		1091.4		492.1
1749				5413	11021.8	20935.2		1259.1		3828.3
6474.5				6959.8	14656.4	19775.3		1170.9		16792.5
5285.9				6292.9	4218.7	18051.2		1668.4		11028.9
12682				20191.3	3904.6	23494.1		5678.4		30475.8
14975.2				22484.8	4293	16492.9		3511.1		27173.5
1725.8				16470.4	3387.9	22379.5		2978.8		20091
2825.6				19303.2	27562	20203.3		3035.1		26173
1278.6				26345.2	26145.9	24455.3		3138.8		11554.3
19168.6				25476.5	48048.3	18776.9		3877.8		8367.6
29947.5				12408.2	40970.1	44237.1		2970.3		11788.2
36331.6				14625.7	42346.5	1458.1		2178		7528.3
1801.4				11625	2101.5	8372.2		1478.8		19365.1
2999.3				9534.8	15848.6	5556.4		3564.8		1214.6
1194.6				10128.3	11902	4998.8		4619.2		1582.1
764.8				8385.9	8960	473.7		2603.6		1582.1
1253.4				11507.9	13216.9	2627.3		5718		3060.7
10677.1				10700.2	10216.5	806.1		4224		1422.2
8466.4				11776.3	8913.6	654.1		3141.6		1422.2
1084.8				11212.9	5897.1	1127.8		3336.4		3416.9
4497.3				10713.9	6961.8	15408.1		4601.8		18532.1
4805.2				12047.9	12827.3	3344.6		3606.4		15050.9
4374.3				11911	12637.5	15017.9		2811.2		18196.7
3312.3				12589.6	17146.7	24814.3		1970.9		21739.9
5306.8				16831.3	19162.8	26636.7		2355.6		21555.3
4784.2				13385.8	18113.2	26200.5		5607.2		30646.7
4641.5				18820.4	23231.9	24557.4		9658.8		84.8
3548.2				21207.2	17932.6	8393.1		3427.1		1319.9
3753				26074.4	15539.4	26025.6		7447.2		1070.8
17444.1				15621.5	15772	8459.7		13445.5		892.2
17444.1				10299.7	34263.4	24943.8		3351.1		934.1
2772.9				29831.4	10082.7	24496.3		10788.9		226.4
3427.4				10520.5	25065.5	30314.6		1521.1		1038.1
18573.2				8492.8	24281.5	24522.9		1615.1		1306.8
2295.4				12827.7	26304.8	4286.5		1615.1		216.2
4238.1				11742.1	22478.5	1198.5		1471.9		373.8
3735.3				13960.8	25226.9	2034.8		6427.6		360.9
2485.7				12031.6	22812.2	267.1		12900.1		722.5
6449.1				16805.6	22962.1	4734.3		11104.8		570.8
5466.9				23390.6	24930.3	853		15439.5		886
3743.5				20870.5	25968.8	522		14657.2		7887.7
2556.7				20458.7	29024.6	356.2		11556.4		1293.8
2354.8				21062	16090	14067.2		15104.8		44
1928				19964.5	11938	10168.8		11978.4		40.5
1674.9				21393.1	7358.1	6045.2		7563.2		862.1
2237.6				19116.4	17279.3	41234.2		7040.8		2616.8
286.4				21083.2	8897.7	29929.4		7242.6		7870.3
3478.1				19144.9	7516.4	32953.7		1893.6		6426.9
584.6				7938.1	12655.7	33909.7		556.9		8830.7
330.4				16508.4	15826.2	37231		463.3		7243.2
263.9				17604.5	14534.8	4156.2		368.6		6266.8
289.6				18108.9	20744.9	17926.8		310.4		5498.5
710.4				18644.1	20630.5	29464.5		240.1		134.1
18460.4				20656.4	18307.3	9244.8		216.7		116.8
7369.1				18462.4	21924.9	8416.1		197		188
6943.4				19706.9	23421.5	10038		629.8		177.6
3113.2				16441.1	19826.9	29308		209.4		151.3
3319.4				14124.4	16424	134.8		263.9		134.6
12835.8				15498.8	20213.1	1915.6		613.5		227.7
3065				8521.4	16822.4	4110.7		396.2		215.3
24571.2				6016.5	16467.8	7399.4		346		193.9
1337.9				20045.4	16458.2	12162.2		278.7		184.3
1009.4				1805.1	12902.6	13371		311.1		170.6
1399.6				1779	11942.2	15744.3		236.7		162.7
939				1143.5	13292.7	12400		207.6		157
2768.5				1259.3	15085.5	14198.4		749.5		157.4
23000.3				1544.1	17439.9	16314		489.2		244.6
7980.9				1804.9	16266.4	4484.6		305.9		211.8
16414.2				1487.2	22737.1	3557		274.8		203.4
23325.1				763.3	5804	3604.6		439.9		203.9
15154.7				1092	4283.6	5373.4		319.9		200
7893.3				1772.8	4402.2	6401.4		318.4		200.5
5984				826.6	4787.8	4499.2		308.8		657.6
4882.4				544.2	4714.5	3820.3		299.6		619.4
4670.2				696.4	4244.3	12484.3		299.3		3765.6
3475.8				1640.1	3319.3	8885.6		1816.6		1049.9
7938.8				884.3	5114.1	3827.9		845.7		788.1
37526.2				633.8	4724	19206.1		537.3		750.1
3328.8				618.7	4029.1	3616.1		346.3		753.9
2403.6				611.5	2365.1	4440.8		415.7		738.9
4311.2				1464.5	4834	4754.3		415.8		742.6
5499.1				743	4828.5	11698.7		414.8		1316
5381.6				1231.3	4230.3	12915.9		408		1307.3
5418.1				1033.3	2550	13123		404.7		1985.8
3278.5				1627.4	4407.3	11475.9		448.6		1845.8
4227.2				2083.7	5723.7	13380.6		485.9		1857.7
6847.4				1282.9	7346.8	2675.2		493.2		4453.4
5581.6				7269.8	23254.3	6508.7		2207.3		11375.5
6763.7				5751.9	14120.6	7215.4		251.8		9805.9
4994.3				2518.1	8182.6	8853.6		442.6		9674.4
5320.2				1768	26691.8	5305.7		555.2		24431.5
5190.6				30248.4	6335	5176.9		554.1		21485
5446				4301.4	8770.1	5788.3		612.2		20781.5
2409				2394.2	5859.6	6908.3		606.8		43220.4
2409				1287.3	8359.8	12467		505.8		34821
2171.6				2484.2	12806.5	8140.6		717.7		2808.2
2171.6				2724.7	19257.8	5218.8		909.8		768.4
5508				1006.7	18051.2	11262.6		1383.4		658.3
10128.6				3864.3	16492.9	9413.9		1561.6		9310.8
15287.4				2053.5	20203.3	5427.6		2100.3		1359.1
38911.8				1869.2	18776.9	9957.9		7149.9		1108.9
4983.9				1429.6	15519.9	1612.8		22204.2		1001.1
4654.1				1429.6	30116.2	10546.3		18652.6		1285.6
320.2				1407.1	31480.5	11004.1		19058.5		1966.5
3132.8				1809.8	926.8	6193.2		33033		1869.4
2922.5				7104.3	1460.5	11634.1		28426.1		769.1
3034.8				3513.2	9955.6	6105.8		27729.5		6397.2
3371.3				2633.7	17294.5	19235.3		45034.9		4891
2214.8				3607.4	1549.7	1911		38304		3594.1
2864.3				3414.1	421.5	1277.7		43319.2		263.3
1950.7				2969.6	625.8	1403.9		1632		19479.5
2030.4				3484	2382.6	442		357.6		277.9
2448.7				2913	6309.9	1684.5		410.1		721.8
7669.6				3145.4	13208.1	512.4		5264.2		4511.1
20257.6				2853.9	22012.6	484		576.3		2121.8
36576.9				10521.5	17374.4	676.7		576.6		12345.3
1416.8				10093.9	16993.1	1818.8		692.2		7193.6
3803.7				8255.1	18910.9	736.1		978		5289.5
3840				8726.2	19408.4	521.1		1021.2		8488
12060.5				7116.9	15047.8	687.5		1568.1		3814
9755.4				23715.8	21969	671		2238.5		5740.2
15171.9				14785.4	8218	2425.1		2502		3977.2
10681.2				19283	12545.9	2559.9		6588.9		672.1
8722.2				12409.4	23444.3	2252.1		7132.9		4102.1
7896.6				11705.6	23646.3	2441.6		7745.1		1393.3
9223.1				10151.6	12475.5	8921.1		7828.3		1217.3
8802.7				27765.5	17306.6	5294.6		4779.4		1217.3
7533				40769.7	675.2	7674.4		13964.3		973.1
4473.9				30825.6	1024.7	33734.1		12518.3		1352.6
4611.5				15069	1199.8	4237.7		11971.3		1352.6
6351.2				405.3	9018.5	7500.2		6537.3		1600.8
7342.2				2845.2	6979.4	6456.3		15726.5		5746
7867.2				7645.2	13944.8	5935.3		18889.4		8008.3
2622.3				5196.4	40995.4	2468.6		11655.4		5941.5
2391.5				4332.3	16112.6	3659.4		10154.9		6656.5
894.6				12657	10872.1	1109.7		7757.2		6442.9
8219.7				18779.1	9091.8	1321.9		2348.6
3659.1				5873.4	14650.8	1105		1529.6
2028.7				5537.7	16422	12094		887.9
1292.2				6010.4	22557	1788.7		218.8
812.7				6698.8	14734.5	5440.5		18942.8
1667.9				33457.1	11500.4	13559.4		16759.1
2085.5				8036.6	26412.3	11992.1		34257.8
2641.8				9452.9	17505.9	9519.5		29257.6
1438.1				16337.7	994	18266.1		24609
1272.2				21883.1	2331.2	1664.2		30037.4
1057.4				8906.9	2012.4	18871.8		15879
3891.4				7581.8	332.1	1776.6		20752.5
9122.5				10605.9	278	4558		16462.8
28362.8				33249.9	254.5	12505.1		518.5
3387				4972.4	141.5	9149.9		700.3
3762.5				4703.9	6468.1	13416.3		4456.9
2066.6				35521.9	6045.2	1281.3		1309.8
1931.8				4343.2	47508.6	419.2		1590.1
338.6				13466.1	29929.4	1909.3		1590.1
6783.4				19468.7	32173.7	414.3		1926.3
5377.8				13024.9	264.1	2272.2		1926.3
806.3				27780.9	10497.5	582.5		5495.3
2978.8				11911	10375.5	413.2		29453.6
2604				11515.7	9670.1	766.3		31660.9
2252.2				10880.4	11748.3	4442.1		29514.6
4071.2				11517.7	11745.4	2889.2		30722.1
3970				12884.6	11135.8	2051.4		30735.4
3571.8				5722.9	13284.7	25782.9		30107.7
3744				21854.3	15804.8	16209.5		8422.4
4493.6				6184.9	7433.7	17912.6		637.3
6722.1				3999.7	7175.3	23878.5		1263
11038.2				20560.5	6531.1	27069.6		1350.8
11038.2				15308.6	12162.2	5752.7		1382.6
2420.7				13474.9	9916.3	10373.1		1815.6
2906.4				43333.7	15744.3	9412.6		2020.7
12735.5				36023.6	14315			1351.7
2816.8				36898.5	12600.9			1924.9
5566.1				39809.5	11425.9			1959.6
938.2				42623.7	22468.3			2472.7
575.1				3044.3	5264.5			2624.4
3065.5				2992.9	4695.8			2456.3
2493.5				2778.6	4175.7			1280.4
1936.3				4621.4	5468.8			1272.8
1156.3				7222.8	7578.2			1595.1
842.7				3409.4	6742.7			1598.8
657.9				3243.4	8230.6			2377.7
1185.6				2919.6	5596			3011.3
1259.9				9399	7899			3206
213.6				8132.8	8473.8			3088.6
3555.2				8021	5582.3			3173
744.8				7460.5	14720.9			2964.9
437.7				6632.8	9809.8			3146.4
287.3				11916.9	3967			2167.8
219.7				9873.3	17530.5			4060.5
194.1				9372.6	10567.6			4790.2
7320.6				6560.6	4242			3334.9
3616.7				386	3224			3667.3
3206.3				272.1	3969.1			2926.6
1563.2				50.7	3755.6			3910.9
1392.7				29.6	4199.3			5148.5
5137				24.6	6848.6			4174
1625.5				36.6	6351.7			4978.7
9520.7				24.1	12468.5			8228.7
3835.6				30.2	13104.5			5775.6
2873.4				54.7	6946.6			5107.9
2570.8				58.2	6686.2			4911
3232.8				167.8	8059.5			5166.9
5488.5				1769.5	7125.5			9029.4
32349.6				5760.7	7728.2			5221.2
13459.6				6334.1	10902.2			4961.6
14400				719.2	6520.6			4744.6
27027.8				3184.4	7378.7			4254.1
15996.1				247.9	6747.9			8408.8
8432.9				3986.1	2493.2			5202.2
9161.9				7451.5	8552.5			9846.6
411.5				11805.1	2755			4063.5
133.6				13254	10952			2232.4
147.4				11010.3	10392.1			2585
277.8				6110.5	12012.3			5763
14362.8				10923.5	11312.7			3738.2
130.8				6622.2	11005.3			4615.7
69.7				7027.1	6471.9			5014.4
66.9				13102	2830.7			5196.1
66				13305.2	12224.3			1649.5
65				7388.4	7050.9			4720.4
64.6				5484.2	3074.7			2618.7
92.6				7443.9	1209.9			1643.1
84.2				5666.1	13560			4819.5
85.7				7082.8	7571.8			1640.9
229.1				6696.4	3222.3			8321.2
2573.6				8939.5	1243.2			226.4
84.8				6666.7	14126.4			277.2
2606.7				7697.2	772.6			277.2
2108.6				9893.1	3440.4			294.3
865.3				16701.9	864			1735.1
630.6				3272.2	11216.3			6774.7
630.6				12251.9	4291.9			6434.2
2344				2754.2	854			7762
2344				2454.8	13214.6			9324.8
3326				37189.1	860.7			8951.9
9832.9				1872.5	455.1			10060.3
9063.3				14117.5	1058.9			10078.3
18477.4				14871.7	484			6020.5
164.2				3420.4	511			7261.3
172.2				5150.9	2820.3			9243.8
878.9				4742.4	2425.1			5385
291.3				4742.4	2252.1			3048.7
271.7				10999.1	8921.1			2204.4
335.8				13413.1	7674.4			2218.2
322.3				12604.4	11082.9			2042
448.7				12604.4	26121.8			1747.9
437.7				13684	21170			1807.8
610.2				3825	401.1			1262.5
1362.9				42817.8	403.6			3494.9
4469.4				779.9	10838.6			1068.1
6031.4				1172.1	18362.8			1207.3
19705.2				2916.6	4244.5			1531.4
30839				3821	1589.6			1210.6
1251.6				3283.2	1645.6			1340.4
4407.3				3915.9	2627.5			1663.8
4199.9				6020.1	6876.9			1252.3
12793.4				1370	8504.2			1434.1
11284.6				7982.3	22217.4			1109.8
12910.9				6077	11402.2			1417.2
5398.9				1109	8622.2			1258.2
4413				789	7236.3			1413.8
3914.5				6431	5182.8			1435.8
5883.4				24211.8	9152.8			1298.3
4875				471.4	14155.6			1534.1
4829.5				2443.7	1618.7			1472.2
6933.1				8800.1	13312.6			1347.4
6159.6				13466.4	11779.1			1285.8
5981.8				14460	14947.5			1281.3
5360.6				17314.7	9887.1			2044.8
5135.1				23232.4	5145.5			1470.9
				397.2	167.2			1052
				499	139.6			1249.3
				193.5	107.8			1484.4
				1466.2	2240.8			1486.5
				1482.1	2128.1			1481.6
				878.1	2266.7			1449
				1704.4	11692.4			1444.1
				4353.8	6506.5			1580.9
				6463.2	5920.3			1767.5
				7165.3	5753.9			1809.2
				6927.5	5482.8			8617.4
				10207.3	4328			840.1
				10164.6	32088.5			1575.1
				7884.1	24985.4			2161.8
				16925.7	23234.5			2156.2
				9194	29620.8			2461.9
				4459.4	18719.3			2454.3
				34994.3	387.6			983.7
				21826.4	1172.6			1643.1
				8993.9	1617.6			2305.6
				2807.6	399			619
				18875.5	294.2			731.7
				5426.9	450.2			1176.2
				5074.1	301.7			1769.6
				2965.9	2575.8			12757.3
				3198.7	2051.4			9102.5
				4044	31607.2			8203.5
				3520.8	16209.5			21492
				13599.4	23572			15644.7
				13834.9	1973			13152.1
				14522.4				41081.1
				18525.1				28832.2
				17172				41210.6
				17920.6				2154.3
				11523.7				506.4
				21111.5				746.8
				15373.7				3597.9
				12196.7				546.1
				8665.4				621
				25085.6				981.9
				18987.1				2103.9
				16856.8				2364.8
				15862.7				2843.7
				12815				5295.1
				9210.2				6354.5
				3921.2				8041.7
				12978.5				9189.5
				9624.8				11020
				9621.1				11901.8
				13096.9				8035.9
				10931.3				19298.6
				8974.2				17335.7
				14638.2				17650.1
				10704.3				12265.9
				8477.7				19923
				11535.9				16481
				8206.2				14080.6
				3665.1				13697.9
				446.4				11238.3
				514.3				1713.2
				465				492.1
				844.3				629.6
				775.8				3828.3
				1825				16792.5
				7999				11028.9
				20046.3				30475.8
				23089.1				27173.5
				11174.3				20091
				23496.6				26173
				24212.3				11554.3
				2040.2				8367.6
				6561.6				11788.2
				17274.3				8540.3
				15214.8				7528.3
				13585.3				3470.7
				16187.4				1214.6
				1991.2				1582.1
				1879.1				1582.1
				1879.1				1422.2
				2760.5				1422.2
				2194.8				3416.9
				12245.4				18532.1
				6515.3				15050.9
				4568.6				18196.7
				3067.9				21739.9
				2908.1				21555.3
				3355.3				30646.7
				3388.5				380.6
				2258.8				34.8
				3977.9				31.2
				3839.6				30.2
				2768.6				43.9
				3629.7				42.5
				2733				133.7
				6406.2				88.7
				2861.2				84.8
				16258.3				85.8
				41000.2				82.3
				169.8				52.4
				2228.8				48.1
				231.4				1480.3
				6919.6				1319.9
				38360.8				1070.8
				3127.7				892.2
				4521.7				934.1
				5198.4				559.9
				12249.4				300.6
				2163.2				236.4
				22286.7				226.4
				9235.5				332.2
				13395.1				257.9
				13239.8				1038.1
				15546.8				331.7
				14418.7				265.2
				23903.8				189
				28983.9				1360.8
				25735.2				1306.8
				27719				350.3
				32386.4				286.5
				32692.7				216.2
				23975.3				242.8
				26093.3				1675.2
				21379.7				525.4
				21445.8				387.9
				20007.3				331
				18238.9				319.4
				6753.4				373.8
				6295.2				290.9
				7203.3				247.9
				6777				217
				7503.9				360.9
				8304.8				524.7
				10597.6				288.8
				11455.3				722.5
				16319.3				406.1
				14581.4				402.4
				20243.8				390.2
				26252.2				570.8
				27941.2				371.5
				23222.4				323.7
				9477.9				282.1
				29689.1				350.4
				9636.8				1489.1
				7848.4				2299.5
				10989.7				886
				10474.3				4435.6
				13128.2				7887.7
				11555.4				1807.7
				18857.9				1293.8
				26711.8				44
				22343.7				40.5
				27817.2				40.5
				29889.9				31.7
				29069.6				226.3
				30967				586.7
				29634.2				569.6
				31295.1				862.1
				30703.5				2616.8
				16938.5				2414.4
				12191.2				7870.3
				12970.5				6426.9
				13981.6				7243.2
				14994.5				6266.8
				22496.3				5498.5
				21339				815.3
				22926				263.4
				17942.7				143.3
				23113.6				134.1
				18072.7				123.8
				9202.6				114.2
				9539.1				116.8
				26811.4				109.4
				2960.7				270
				2251.7				108.2
				4026.3				122.9
				2668.6				226.5
				2773.7				202.8
				2369.8				188
				2126.7				177.6
				2212.3				160.1
				2511.5				151.3
				2456.1				134.6
				2130.9				250.8
				2064.3				227.7
				2311.7				215.3
				2660.3				193.9
				2465.7				192.7
				2287.9				184.3
				2563.2				170.6
				2609.4				162.7
				3100.1				157
				3022.2				157.4
				5360.9				383.3
				4891.6				340.3
				4746.5				262.7
				5013.6				244.6
				5168.6				211.8
				17585.6				203.4
				10305.1				203.9
				8921.1				200
				8318.5				200.5
				19146				657.6
				10113.9				619.4
				9135.4				606.9
				9344				3765.6
				8767				1049.9
				9344.1				788.1
				5806.5				750.1
				12692				753.9
				13020.3				738.9
				13033.2				742.6
				7058.7				1386
				7058.7				1316
				6285.5				1307.3
				3057.7				1985.8
				22060.5				1845.8
				19081				1857.7
				14047.8				4453.4
				19093				11375.5
				19755.4				9805.9
				10593.9				9674.4
				4966.3				24431.5
				9318.1				21485
				3831.3				20781.5
				3818.9				43220.4
				27078.4				34821
				12439.1				38485.5
				4134.4				2808.2
				12215.2				768.4
				4189.6				658.3
				12545.2				9310.8
				4022.6				1359.1
				12571.9				1108.9
				3047.1				1001.1
				2596.9				899.7
				3216.7				882.3
				19596.6				1493
				45271.9				1304.8
				41919.3				1285.6
				20410.9				2193
				4668.4				1982.8
				7944.8				1966.5
				17641.1				1869.4
				12062.6				769.1
				7948.6				6397.2
				8007.3				4999.5
				17296.9				4891
				2806.8				1312.7
				4547				5648.5
				2484.2				8891.1
				4360.6				4420.7
				34641.7				3594.1
				2882.7				1625.7
				6001.9				263.3
				7109				277.9
				13483.4				91.1
				20515.6				721.8
				16542.8				4511.1
				8342.5				2121.8
				27219.7				12345.3
				4956.9				7193.6
				3502.6				5289.5
				20887				8488
				3929.5				3814
				24406.4				5740.2
				10822.4				3977.2
				13190.1				637.6
				18115.7				672.1
				10843.5				811.2
				10503.9				1393.3
				10775.3				1217.3
				12246.6				1217.3
				10628.2				1352.6
				4986.7				1352.6
				21412.6				1600.8
				8129.8				5746
				6922				8008.3
				34146.1				5941.5
				31637.6				6656.5
				26145.9				6442.9
				46765.5
				40970.1
				40974.5
				41898.9
				43498.1
				1176.2
				1738.3
				2269.8
				1279.5
				2932.9
				3010.8
				2663.7
				2384.5
				7380
				3948.6
				4079.4
				3953.8
				3753.7
				15067.4
				9408.7
				5898.2
				3124.2
				896.9
				695.2
				230.2
				207.2
				212.6
				306.1
				318.2
				426.1
				911.7
				951.4
				1725
				3317.2
				3261.7
				3625.6
				785.3
				2514.1
				7132.3
				23682.7
				299.2
				12069.1
				12635.2
				11904.5
				8800.2
				12781.7
				10029
				11512.7
				19922.8
				20035.2
				12923
				9098.8
				13542.1
				9639.8
				12904.4
				11795.2
				13624
				11510.4
				12098.8
				14389.6
				20078.8
				3936.7
				12408.9
				3442.7
				3203.1
				28827.8
				6014.5
				34283.4
				12112.2
				4504.4
				3306.5
				5637.1
				5637.1
				11591.1
				13726.4
				18329.9
				18329.9
				21650.7
				1294.3
				33883.7
				168.1
				153.6
				178.2
				202.8
				213.6
				813.2
				1505.2
				1945.4
				6065.5
				4831
				2259
				2526.9
				9328.4
				13003.1
				248.5
				2199.4
				3043.7
				4052.2
				2403.8
				3636.1
				12553.7
				1834.7
				2159
				1338.5
				1762.8
				1755.1
				514.9
				845.4
				3295.1
				9156.7
				11016.3
				7552.4
				17121.7
				10027.5
				5060.7
				17105.6
				8658.5
				3125.3
				39631.1
				18500
				5635.5
				2304.4
				17783.3
				3915.4
				4286.8
				468.5
				277.9
				284.5
				280.5
				19771.2
				17065.5
				17948.5
				16820.9
				17439
				9515.5
				4376.7
				17551
				6901.9
				4507.6
				3334.4
				19230.1
				18199.8
				8136.2
				6925.5
				4637.7
				3481
				2756.5
				4688.6
				3654
				3807.7
				6410.2
				4353.6
				3894.9
				7234.7
				4169.7
				3615.7
				5166
				3911.7
				3630.4
				604.4
				724.6
				696.9
				1023.6
				1016.1
				2154
				5576.3
				8989.5
				14101.4
				12614.1
				21173.2
				22869.6
				7782.3
				3133.7
				16845.9
				13740.8
				8960
				14137.6
				2417.1
				4820.4
				4820.4
				4757.7
				5686.4
				13745.4
				5415
				4028.8
				3203.3
				3835.7
				5080.9
				7383.4
				3622.8
				4173.4
				7181.6
				3878.3
				3237.4
				2891.6
				8631.1
				2186.5
				14800.9
				40236.9
				2344.5
				481.8
				2701.5
				2625.6
				30391.1
				21199.1
				4816
				4271.9
				7052.4
				4211.4
				16271
				2830.7
				8378.8
				8565.3
				10897.6
				8133.6
				20454.9
				18195.9
				13051.9
				19162.8
				28276.7
				23231.9
				19393.4
				24861.1
				20201.1
				15772
				17402.2
				14423.6
				27844
				26925
				29790.5
				29063
				27328
				29633
				28057.5
				28739.3
				30381.6
				22629.1
				30331
				24007.8
				24300.5
				15868.2
				8286
				25271.7
				8311.7
				7536.7
				14089.2
				13463.1
				17205.4
				15488.5
				22337.7
				25066.4
				22633.3
				24705.8
				24937.3
				22267.4
				24877
				21627.5
				23058.9
				22054.8
				14550.8
				20388.8
				21277
				21421.4
				21471.5
				24526.3
				20057.6
				20818.2
				16139.1
				12154.3
				13999.7
				16041.5
				22865.1
				37008.5
				8400.9
				7370.1
				5385
				6490.3
				7242.5
				7380.5
				6984.9
				5007.5
				6348.7
				8054.7
				7176.8
				3734.1
				4573.4
				7764.4
				7651.7
				7147.2
				4067.9
				4120
				7518.9
				8440.4
				6488.5
				5590.1
				7734
				9901.8
				10587.3
				16208.8
				11803.5
				13659.1
				14120.7
				25411.8
				15307.1
				15274.5
				16215.6
				13337.4
				12432
				8112.6
				13636.1
				15850.7
				14958.9
				8951.7
				8951.7
				8359.8
				15021.8
				23858.4
				20580.8
				11651.8
				22138.7
				20348.3
				14959.3
				22142.7
				13937.1
				20935.2
				19775.3
				19774.2
				18051.2
				23494.1
				16492.9
				22379.5
				20203.3
				24455.3
				18776.9
				21539.7
				19322.9
				20522.3
				36187.6
				44237.1
				38999.4
				21886.5
				1464.4
				1458.1
				8372.2
				5556.4
				4998.8
				473.7
				2627.3
				806.1
				654.1
				1127.8
				957.7
				15408.1
				3344.6
				2364.9
				15017.9
				24814.3
				26636.7
				26200.5
				23359
				24557.4
				6751.1
				8393.1
				26025.6
				8459.7
				18964.1
				14937.7
				20761.7
				24943.8
				24496.3
				32034.1
				30314.6
				24522.9
				4286.5
				1198.5
				4734.3
				853
				522
				14067.2
				10168.8
				6045.2
				41234.2
				29929.4
				32953.7
				33909.7
				37231
				944
				979.7
				876.7
				1479.2
				6263.1
				5723
				5610.5
				5485.6
				6111.4
				8010.2
				9782.9
				10532.1
				10620.6
				18737.7
				15990.2
				16036.3
				8820.7
				1801.7
				1057.9
				418.2
				252.3
				192
				313.6
				190
				293.2
				408.7
				454.3
				1548.7
				3004.8
				2503.1
				3195.3
				35.4
				76.8
				4156.2
				17926.8
				5640.8
				8186.4
				9795.3
				10167.3
				8270.1
				8527.9
				10445
				14241.8
				16284.2
				20494.3
				16389.4
				14147.4
				16832.9
				15128.8
				14215
				11026.1
				12942.7
				9613.2
				12131.2
				13520.9
				17780.2
				3049.8
				11096.7
				2187
				2860.1
				25388.2
				13621.6
				29464.5
				19254.6
				8222
				8661.8
				11322.4
				11322.4
				11492.6
				8995.3
				6871.1
				6871.1
				23079.6
				2759.3
				18194.7
				617.7
				589.9
				1718.8
				2382.8
				2620.1
				419.4
				517.2
				5015.7
				11769.9
				9308.2
				3153.3
				1002.9
				1401.4
				2567
				228.2
				1601.7
				7132
				12318.3
				288.6
				473.7
				3868.2
				2473.4
				4093.8
				2143
				1282.1
				1225.4
				296.3
				762.5
				2665.1
				4138.2
				9571.7
				5169.6
				11188.4
				6219.9
				3376.2
				16567.5
				2568
				812.7
				34550.4
				4397.8
				1134.3
				355.3
				11473.3
				8949.7
				10595.3
				1830
				517.9
				1047.5
				468.6
				28499.7
				29861.8
				31164
				33033
				32782.3
				31756.6
				22813.7
				33340.3
				25538.6
				22987.2
				19174.6
				35129.4
				30119.8
				27213.2
				24697
				22717.4
				19162.8
				16298.3
				21871.3
				18935.8
				18411.8
				17913.2
				17236.6
				16367.4
				17833.4
				15172.1
				13797.2
				16046
				12492.6
				10162.7
				7170.1
				7275
				6707.5
				8226.4
				7757.9
				11261
				12299
				17661.5
				16919.3
				15757.3
				15460.9
				15802.5
				10359
				2804.3
				9244.8
				8416.1
				9670.1
				10038
				793.3
				575.3
				575.3
				6362
				2363.1
				15038.2
				7043
				5643.6
				4176.9
				3226.3
				2977
				2259.7
				1735.9
				3346.2
				2474.1
				1969.9
				4002
				2452.8
				3458.7
				2452.4
				4594.1
				29308
				146.6
				1376.6
				134.8
				6722.7
				27663.9
				8817.9
				1084.5
				891.6
				1915.6
				769.4
				4110.7
				13427.5
				4723.9
				2742.7
				4235.2
				3314.4
				8874.4
				7399.4
				7571.7
				12162.2
				13371
				15744.3
				12279.5
				14192.1
				12400
				11425.9
				14198.4
				16314
				4325.1
				3557
				4386.6
				3604.6
				6587.4
				5373.4
				6401.4
				3612.6
				4499.2
				3820.3
				4876.8
				7204.1
				12484.3
				8885.6
				3827.9
				19206.1
				4401.3
				3433.5
				3616.1
				3113.9
				4440.8
				3513.6
				4754.3
				7070.6
				6460.4
				11698.7
				12915.9
				12974
				13123
				11475.9
				13380.6
				13736.9
				2675.2
				6312.5
				6508.7
				7215.4
				8853.6
				5305.7
				5176.9
				5788.3
				6908.3
				12467
				8140.6
				5934.7
				3379.1
				11082.2
				8851.3
				5218.8
				11262.6
				9413.9
				8320.6
				5427.6
				2894.6
				9957.9
				8862.3
				5851.3
				1612.8
				10546.3
				9184
				6116
				1649.8
				1090.1
				11004.1
				9229.9
				6193.2
				1115.1
				11634.1
				9347.5
				6105.8
				3403.6
				1729.4
				19235.3
				7865.4
				1915.5
				1252.7
				9134.1
				1911
				1234.8
				726.2
				1277.7
				1403.9
				442
				1684.5
				855.2
				937.6
				512.4
				512.4
				484
				676.7
				1818.8
				849.8
				580
				791.1
				907.6
				543.9
				736.1
				521.1
				687.5
				671
				4552.6
				2425.1
				2559.9
				2252.1
				2441.6
				8921.1
				5294.6
				7674.4
				6017
				6461.3
				5922.7
				22852.3
				33734.1
				25195.8
				14489.7
				408.8
				4237.7
				7500.2
				6456.3
				5935.3
				2468.6
				3659.4
				1109.7
				1321.9
				1105
				1374.3
				12094
				1788.7
				2407.1
				5440.5
				13559.4
				11992.1
				9519.5
				5520.6
				18266.1
				5143.9
				1664.2
				18871.8
				1776.6
				8772.9
				11641.9
				3331.8
				4558
				12505.1
				8938.1
				9149.9
				13416.3
				1281.3
				419.2
				2272.2
				582.5
				413.2
				4442.1
				2889.2
				2051.4
				25782.9
				16209.5
				17912.6
				23878.5
				27069.6
				895.9
				1032
				1194.9
				243
				4057.8
				2000.2
				1543.8
				1247.8
				4499.9
				2048.1
				1647.1
				1345.4
				1229.6
				2069.1
				1384.8
				1178.6
				804.9
				563.5
				818.4
				182.2
				264.1
				282.5
				279.7
				290.6
				288.5
				520
				479.6
				361
				742.2
				1929
				1672.2
				228.4
				754.2
				5752.7
				10373.1
				2145.2
				8077.3
				7093.1
				4931.1
				3450.9
				8760.1
				3672.8
				3791.9
				8342.5
				5816.2
				4010.3
				1980
				4375.1
				2066.4
				4996.3
				5847.3
				6805.2
				6072.9
				6717.6
				9723.1
				10712.1
				1173.4
				6285.9
				1229
				669.4
				19307.8
				6448.4
				9412.6
				3527.1
				1354.6
				1612.6
				1467.8
				1467.8
				2877.8
				6743
				13897.8
				13897.8
				8004.7
				1138.3
				25280.7
				95.2
				111
				112.6
				113.3
				112.2
				1633.6
				2650.6
				419.7
				1034.1
				749.3
				358.8
				623.9
				2326.4
				769
				264.5
				754.3
				8693.8
				13880.1
				4441.7
				6759.1
				11529
				998.4
				1098.8
				296.6
				165.5
				139
				185.8
				160.5
				544.5
				8145.4
				4755.4
				1271.7
				5878.5
				1453.4
				534.3
				4119.5
				2012.4
				589.3
				11310.1
				4703.8
				1027.2
				402.5
				7160.1
				1730
				1865
				46
				56.9
				33.9
				63.3
				2825.7
				1927.5
				1868.6
				3523
				3346.8
				1755.1
				1173
				3707
				1469.8
				1231.8
				1033.6
				3974.6
				3575.4
				1806.8
				1514.6
				1282.7
				1074.3
				951.3
				1363.7
				1142.7
				1247
				2382
				1970.4
				1583.9
				3353
				2485.3
				1897.2
				2938.6
				2159.9
				3377.8
				391.6
				410.7
				369
				413.8
				375.5
				469.5
				974.4
				3879.5
				7416.5
				5424.3
				11032.4
				14031
				1660.5
				1733.4
